# Supplementary material for: USP47 inhibits m6A-dependent c-Myc translation to maintain regulatory T cell metabolic and functional homeostasis
Source: J Clin Invest. 2023 Dec 1;133(23):e169365. doi: 10.1172/JCI169365 (PMC10688989; doi:10.1172/JCI169365)
Supplement: Supporting data values [file jci-133-169365-s012.xlsx]

## Sheet: Fig. 1C
FOXP3 mRNA		CTLA4 mRNA		IL2RA mRNA		TIGIT mRNA		TNFRSF9 mRNA		IFNG mRNA		IL17A mRNA
USP47low Tregs	USP47high Tregs	USP47low Tregs	USP47high Tregs	USP47low Tregs	USP47high Tregs	USP47low Tregs	USP47high Tregs	USP47low Tregs	USP47high Tregs	USP47low Tregs	USP47high Tregs	USP47low Tregs	USP47high Tregs
1	4.85319	1	3.41342	1	7.10981	1	4.56763	1	4.01898	1	4.43292	1	2.7423
1.2148	4.94243	1.09309	4.71245	1.00482	8.15348	1.82961	7.33371	2.03033	4.52597	2.3199	8.13437	3.9613	2.87992
1.55824	7.67444	1.51609	7.32859	1.65234	8.34591	1.98812	8.58121	2.09728	5.44849	5.88783	8.68118	3.99684	6.25005
2.28819	8.76088	2.72538	11.7628	1.87792	8.99737	3.79457	8.7807	2.65829	8.44425	14.6379	9.85318	4.09228	6.2728
	9.44311		12.1238		12.7429		11.8529		9.32202		17.1321		28.5554
	14.2154		15.6808		17.502		17.5081		11.3248		40.5944		31.3128

## Sheet: Fig. 1D
USP47 mRNA
PBMC Tregs	CRC Tregs
1	3.58631
1.27085	2.70574
1.15092	3.47279

## Sheet: Fig. 1F
FOXP3 mRNA		CTLA4 mRNA		TIGIT mRNA		TNFRSF18 mRNA		IFNG mRNA		IL17A mRNA
USP47low Tregs	USP47high Tregs	USP47low Tregs	USP47high Tregs	USP47low Tregs	USP47high Tregs	USP47low Tregs	USP47high Tregs	USP47low Tregs	USP47high Tregs	USP47low Tregs	USP47high Tregs
1	2.84317	1	4.87247	1	4.0614	1	1.86986	1	1.44566	1	1.95458
1.19981	3.18829	1.28226	5.52762	1.06363	4.17321	1.00078	1.93718	1.04938	1.45971	1.60729	2.52589
1.5364	8.46261	1.50499	13.1366	1.60109	9.47129	1.10233	2.96972	1.23514	1.47404	1.66928	2.92779
2.72364	10.0782	3.71522	13.6622	3.16948	9.90225	1.77764	4.03233	3.81169	2.1336	3.36791	4.55003

## Sheet: Fig. 1G
USP47 mRNA
PBMC Tregs	GC Tregs
1	1.67426
1.34872	1.86681
1.37048	2.26075

## Sheet: Fig. 2C
CD4 CD44hiCD62Llo (%)		CD8 CD44hi (%)
Usp47+/+Foxp3-Cre	Usp47fl/flFoxp3-Cre	Usp47+/+Foxp3-Cre	Usp47fl/flFoxp3-Cre
53.6	64	53.25	59.5
48.9	62.6	50.19	58.3
45.6	74.3	42.7	63.7
46.6	72.3	44.05	59.4
47.9	63.9	47.83	49.9
44.6	63.2	43.88	55.3

## Sheet: Fig. 2D
Spl IFN-g+/CD4+ (%)		mLN IFN-g+/CD4+ (%)		Spl IFN-g+/CD8+ (%)		mLN IFN-g+/CD8+ (%)
Usp47+/+Foxp3-Cre	Usp47fl/flFoxp3-Cre	Usp47+/+Foxp3-Cre	Usp47fl/flFoxp3-Cre	Usp47+/+Foxp3-Cre	Usp47fl/flFoxp3-Cre	Usp47+/+Foxp3-Cre	Usp47fl/flFoxp3-Cre
13.9	25.5	2.64	4.89	21.2	28	16.4	22.5
11.3	19.3	2.29	5.28	20.3	30.6	17.7	24.5
11	18.9	3.1	4.59	24	28.4	23.4	29.7
15.4	27.7	3.58	4.26	30.6	44.1	23.3	27.2
11.8	20	3.58	6.98	27.4	40.5	24.7	28.4
13.1	24.7	3.54	4.22

## Sheet: Fig. 2E
Spl Foxp3+/CD4+ (%)		mLN Foxp3+/CD4+ (%)
Usp47+/+Foxp3-Cre	Usp47fl/flFoxp3-Cre	Usp47+/+Foxp3-Cre	Usp47fl/flFoxp3-Cre
21.5	16.1	24	19.8
22.6	13.5	22.1	12.9
22.3	16.3	18.9	15.9
21.9	14.5	19.4	13.6
16.3	15	21.1	14.5
17.1	15.7	18.8	14.7

## Sheet: Fig. 3B
Colon length (cm)
Usp47+/+Foxp3-Cre	Usp47fl/flFoxp3-Cre
8.9	7.65
8.68	7.58
8.5	7.08

## Sheet: Fig. 3E
mLN IFN-g+/CD4+ (%)		LPL IFN-g+/CD4+ (%)		mLN IFN-g+/CD8+ (%)		LPL IFN-g+/CD8+ (%)		mLN IL-17+/CD4+ (%)		LPL IL-17+/CD4+ (%)
Usp47+/+Foxp3-Cre	Usp47fl/flFoxp3-Cre	Usp47+/+Foxp3-Cre	Usp47fl/flFoxp3-Cre	Usp47+/+Foxp3-Cre	Usp47fl/flFoxp3-Cre	Usp47+/+Foxp3-Cre	Usp47fl/flFoxp3-Cre	Usp47+/+Foxp3-Cre	Usp47fl/flFoxp3-Cre	Usp47+/+Foxp3-Cre	Usp47fl/flFoxp3-Cre
3.16	4.39	12.17	17.34	17.2	27	36.9	58.1	1.22	4.22	10.92	26.94
2.78	4.52	10	19.11	16.1	21.2	38	58.3	1.59	1.94	18.21	18.81
2.09	3.51	9.15	12.52	22.4	23	37.3	49.7	2.2	2.29	25.22	20.12
1.85	4.82	15.14	20.75	17.3	24.1	41.2	65.5	0.83	1.22	21.84	23.45
2.76	3.6	10.66	22.04	19.6	31.5			1.88	1.92	24.14	20.34

## Sheet: Fig. 3F
Tumor size (mm2)
7 days after tumor injection		8 days after tumor injection		9 days after tumor injection		10 days after tumor injection		11 days after tumor injection		12 days after tumor injection		13 days after tumor injection		14 days after tumor injection
Usp47+/+Foxp3-Cre	Usp47fl/flFoxp3-Cre	Usp47+/+Foxp3-Cre	Usp47fl/flFoxp3-Cre	Usp47+/+Foxp3-Cre	Usp47fl/flFoxp3-Cre	Usp47+/+Foxp3-Cre	Usp47fl/flFoxp3-Cre	Usp47+/+Foxp3-Cre	Usp47fl/flFoxp3-Cre	Usp47+/+Foxp3-Cre	Usp47fl/flFoxp3-Cre	Usp47+/+Foxp3-Cre	Usp47fl/flFoxp3-Cre	Usp47+/+Foxp3-Cre	Usp47fl/flFoxp3-Cre
76.0806	75.0975	85.8585	77.4389	91.1178	83.2944	98.7993	85.324	120.602	89.67	123.546	82.5396	125.378	73.467	126.8	79.5074
60.9495	84.7072	70.422	86.5542	70.6197	94.2444	97.308	111.285	98.824	111.082	103.286	111.052	125.458	121.216	110.5	141.68
73.4461	73.4979	101.166	74.3922	90.0185	81.7292	107.42	82.1219	122.605	77.77	125.539	71.7523	145.578	72.05	156.279	64.26
78.7176	53.9032	114.228	52.704	126.973	59.3201	157.257	73.485	152.87	66.6468	165.848	78.2514	178.589	77.7816	184.543	70.1064
74.7852	54.5363	87.0318	64.1079	109.263	62.7484	104.938	78.9291	108.711	80.2216	140.392	89.5448	122.086	95.4765	136.526	95.832

[truncated: 47 more sheets: Fig. 3G, Fig. 4B, Fig. 4C, Fig. 4D, Fig. 4E, Fig. 4G, Fig.4I, Fig. 5C, Fig. 5D, Fig. 5E, Fig. 5F, Fig. 5G, Fig.5H, Fig.6B, Fig.6C, Fig.6D, Fig.6E, Fig.6G, Fig.7A, Fig.7B …]
